# Supplementary material for: Association of inflammation-related markers and diabetic retinopathy severity in the aqueous humor, but not serum of type 2 diabetic patients
Source: PLoS One. 2023 Oct 26;18(10):e0293139. doi: 10.1371/journal.pone.0293139 (PMC10602301; doi:10.1371/journal.pone.0293139)
Supplement: S1 Table — (XLSX) [file pone.0293139.s001.xlsx]

## Sheet: Tabelle1
Patient N°	Group	Serum IL-6 (pg/ml)	Serum IL-8 (pg/ml)	Serum VEGF-A (pg/ml)	Serum Elafin (pg/ml)	Serum RBP-4 (pg/ml)	Serum REG-3a (pg/ml)	Serum ZAG (pg/ml)	Serum total protein (ug/ml)	AH IL-6 (pg/ml)	AH IL-8 (pg/ml)	AH VEGF-A (pg/ml)	AH Elafin (pg/ml)	AH RBP-4 (pg/ml)	AH REG-3a (pg/ml)	AH ZAG (pg/ml)	AH total protein (ug/ml)
1	control	OOR <	0.43	216.78	3093.86	OOR >	4762.58	2124300	127982	4.62	3.84	163.1	84.94	91275.1	152.3	6575.31	199.633
2	control	OOR <	0.76	188.8	2911.57	OOR >	5812.13	3365500	91465.4	6.69	2.86	275.72	91.39	106426	154.54	17981.6	349.215
3	control	OOR <	1.07	1323.31	4174.84	OOR >	5476.62	6161800	71947.3	6.69	2.6	282.4	70.85	72181.6	88.93	6466.52	197.892
4	control	OOR <	1.025	120.07	2209.18	OOR >	2786.85	1831100	60430.8	3.46	3.17	108.01	63.19	32150.6	70.1	2124.01	133.228
5	control	OOR <	0.43	768.65	3701.79	OOR >	4381.67	3076900	82331.4	15.63	4.99	172.33	79.54	52783.3	94.87	7662.34	170.07
6	control	OOR <	1.23	785.2	5475.69	OOR >	6215.12	3530100	146259	9.41	4.11	149.96	235.65	201467	216.55	27217.8	433.158
7	control	OOR <	0.2	293.2	4007.08	OOR >	7545.13	3501800	98157.2	4.39	2.34	102.29	59.9	40818.1	97.81	3079.87	158.573
8	control	2.88	0.36	740.65	3710.33	OOR >	6011.23	2635000	105435	7.14	2.33	63.47	90.32	132311	153.64	16638.8	354.737
9	control	OOR <	0.07	413.07	3482.7	OOR >	5398.2	2044200	90057.1	6.69	3.86	161.33	71.94	17426.5	81.41	1791.35	97.3402
10	control	27.67	1.08	1477.56	4170.66	OOR >	7582.41	2275500	56885.6	7.37	2.83	215.49	125.39	80290.9	215.71	11207.9	311.167
11	control	OOR <	0.02	495.99	2008.78	OOR >	4099.22	1664800	95890.1	7.37	2.67	379.85	45.46	54828.8	95.36	4540.81	192.215
12	control	OOR <	0.29	17.68	2848.82	OOR >	6800.38	1842900	115479	4.85	3.35	240.52	90.32	51206	154.54	3957.49	170.343
13	control	OOR <	0.61	739.84	3009.65	OOR >	5761.43	1646600	103863	2.75	1.38	228.85	54.37	12862.3	91.91	934.58	70.5841
14	control	OOR <	0.65	596.99	3504.29	OOR >	5051.78	2168100	92981.3	7.14	2.99	290.95	48.26	26479.3	82.92	1457.43	97.506
15	control	OOR <	0.98	594.66	3138	OOR >	8008.19	1718700	53992.4	9.85	2.28	442.52	76.29	19590	82.92	1233.95	105.992
16	control	OOR <	0.42	283.46	3120.36	OOR >	10011.7	1674600	78406.6	6.69	2.75	133.43	59.9	40474.7	169.56	2896.54	149.633
17	control	OOR <	0.81	740.57	3478.38	38280000	5070.12	2554600	99703.8	10.08	4.75	190.77	102.09	71910.9	111.3	6430.26	244.421
18	control	48.34	1.64	4326.3	4814.3	OOR >	7395.81	1255400	68830.2	13.2	27.31	289.31	64.29	52293.4	159.87	3043.22	209.59
19	control	OOR <	0.25	347.23	3160.02	57784000	5948.95	2028500	74548.5	6.23	2.33	551.14	166.07	309072	416.96	38444.4	651.846
20	nonapparent DR	OOR <	0.83	1529.22	2443.06	14297000	3883.64	1019700	109301	12.09	5.26	168.16	40.97	12593.4	86.94	1121.89	120.284
21	nonapparent DR	OOR <	0.13	322.19	3538.78	OOR >	3211.64	1258300	100319	7.82	1.94	192.66	69.76	12012.1	55.16	840.62	60.521
22	nonapparent DR	OOR <	0.43	488.33	2507.73	19121000	4713	1017300	77385.7	12.09	3.2	356.12	51.04	12030.5	82.92	859.43	63.8969
23	nonapparent DR	OOR <	0.4	310.48	3491.34	OOR >	10834.6	2828800	105787	10.3	3.47	510.4	161.41	277022	522.47	50197.4	866.373
24	nonapparent DR	OOR <	0.54	646.56	4011.28	36664000	9461.58	2339100	96249.7	12.98	6.58	72.43	148.42	79008	240.5	7626.12	237.656
25	nonapparent DR	OOR <	3.84	304.75	3452.43	37046000	12462.2	1953600	123549	7.14	4.11	184.12	136.93	197481	731.11	34753.7	578.142
26	nonapparent DR	OOR <	3.83	964.16	4204.07	OOR >	17412.9	2682600	99041.2	5.77	2.54	425.35	99.95	59885.6	313.7	5577.35	198.281
27	nonapparent DR	1.24	1.86	560.08	5710.5	180630000	12537.9	3191800	147379	4.39	3.86	160.54	214.31	70782	241.73	3720.15	165.185
28	nonapparent DR	OOR <	0.88	450.33	3998.65	OOR >	10582.9	2650700	162393	7.14	4.16	182.38	197.97	75292.8	245.4	3336.23	167.91
29	nonapparent DR	OOR <	0.8	886.06	2826.34	OOR >	7023.73	2313500	107167	12.76	6	184.39	84.94	60469.5	175.68	4977.59	220.06
30	nonapparent DR	OOR <	0.72	1299.22	4834.67	OOR >	14449.5	2495100	45220.7	8.95	2.41	278.82	378.74	468356	946.21	65216.3	735.06
31	nonapparent DR	1.03	1.82	968.91	2844.32	45355000	10353.4	1721600	89690.3	14.31	2.36	191.26	55.48	43324.8	275.98	3902.74	149.525
32	nonapparent DR	OOR <	0.38	1070.77	2636.09	16022000	4102.41	1012800	119930	7.6	2.28	230.97	61.55	18356	107.48	1457.43	124.568
33	nonapparent DR	OOR <	0.41	1006.29	2099.92	459640000	12308.3	1550400	145674	26.51	7.95	248.68	67.58	90970.3	353.57	5304.84	255.398
34	nonapparent DR	11.7	15.68	7150.33	4220.76	17662000	22344.3	4240500	95766	28.02	11.57	463.89	214.82	168640	1143.93	39267.7	407.96
35	nonapparent DR	OOR <	0.31	605.62	2368.73	29768000	7303.74	2522900	90291	9.85	3.39	472.45	34.17	29569.2	122.62	3391.12	194.322
36	nonapparent DR	OOR <	0.31	161.57	2123.76	15918000	8318.16	1509500	75887.5	4.39	1.76	124.83	55.48	44422.2	144.66	3189.78	187.144
37	nonapparent DR	OOR <	0.54	507.35	3770.02	OOR >	7865.59	1992000	91643.1	7.14	3.15	194.78	129.07	117173	186.91	6067.48	298.165
38	nonapparent DR	OOR <	0.72	258.92	2951.77	OOR >	10129.4	2167100	89205.1	11.2	3.93	538.07	107.41	75664.5	266	2345.2	247.943
39	nonapparent DR	OOR <	0.79	445.46	2933.92	OOR >	12857.2	1841400	106308	8.95	4.71	515.96	118	95583.9	322.6	4285.76	214.056
40	Mild/moderate NPDR	OOR <	1.32	601.52	2658.88	OOR >	4551.11	1893700	364549	5.77	3.94	322.9	54.37	75608.2	77.84	4322.21	276.266
41	Mild/moderate NPDR	OOR <	0.71	150.12	2754.17	459640000	7390.06	2128200	99986.3	4.85	2.68	388.51	58.79	110838	210.69	20290.2	597.804
42	Mild/moderate NPDR	OOR <	0.76	1082.84	2047.25	OOR >	5319.58	1499500	73173	8.95	5.42	373.29	103.69	213177	219.05	26850.6	417.359
43	Mild/moderate NPDR	OOR <	2.23	260.87	1872.89	33792000	3201.46	1326900	93835.1	8.95	5.61	357.89	62.1	60229.1	90.43	6974.05	240.722
44	Mild/moderate NPDR	OOR <	1.1	617.4	2242.21	70029000	7075.8	1819000	54806.6	3.46	1.76	387.68	51.04	32254.7	129.12	3263.02	96.585
45	Mild/moderate NPDR	OOR <	0.91	687.64	3727.4	OOR >	25202.5	2078400	70641.6	8.73	4.48	314.6	189.77	363457	1636.08	30900.8	605.085
46	Mild/moderate NPDR	OOR <	0.74	546.91	3663.31	OOR >	10775.9	1684800	11299.2	11.64	8.02	462.25	243.24	387836	1057.92	35981.4	575.305
47	Mild/moderate NPDR	9.71	5.01	424.85	5575.37	OOR >	13241.5	1989500	76694.3	3.46	6.29	146.85	149.47	68430.7	287.87	6103.77	259.934
48	Mild/moderate NPDR	OOR <	0.25	137.33	1979.82	26615000	4438.31	1173100	79341	2.03	5.36	261.5	40.41	15939.4	65.38	727.56	125.537
49	Mild/moderate NPDR	OOR <	0.62	482.18	3129.18	OOR >	6643.13	1147100	95444.6	9.85	3.69	275.91	107.41	18806.7	157.21	1383.03	95.1337
50	Advanced NPDR/PDR	OOR <	0.14	122.19	3543.09	OOR >	6505.82	2301900	84375.2	15.19	4.03	410.82	205.13	302482	361.89	47263.9	699.102
51	Advanced NPDR/PDR	OOR <	1.97	1340.61	9721.79	OOR >	27865.9	4025300	70538.8	6.69	5.55	953.2	638.39	315148	1709.65	68096.1	338.119
52	Advanced NPDR/PDR	OOR <	1.52	1441.49	8801.35	48570000	24969.4	3478700	101238	20.88	2.97	683.5	398.39	122421	1304.63	18962.5	173.593
53	Advanced NPDR/PDR	OOR <	1.27	422.31	4308.19	OOR >	5716.63	2441800	86771.8	14.53	9.98	2093.99	123.81	111877	133.73	5813.39	251.508
54	Advanced NPDR/PDR	2.06	0.76	542.92	4883.51	116800000	13283.7	2050000	115840	13.42	8.04	1789.02	186.69	98987.4	452.65	11135.6	274.711
55	Advanced NPDR/PDR	OOR <	0.61	762.05	3863.47	OOR >	7822.76	2698100	145524	19.36	12.34	707.43	253.84	492707	883.78	81978.7	737.964
56	Advanced NPDR/PDR	OOR <	0.5	2312.88	2246.92	47901000	5536.8	2000200	120109	15.19	9.69	252	74.66	126769	209.43	19580.6	488.065
57	Advanced NPDR/PDR	OOR <	0.95	586.69	4015.49	OOR >	6549.69	1965800	92055	21.75	3.91	378.52	182.58	243307	306.31	18108.7	659.941
58	Advanced NPDR/PDR	OOR <	2.51	2183.3	7423.85	OOR >	18052	2665300	105155	11.64	9.25	829.43	217.37	180483	615.85	15768.7	332.25
59	Advanced NPDR/PDR	OOR <	0.92	1404.92	2776.76	16588000	6581.83	1698800	83020.9	122.46	9.73	1290.07	149.47	241131	626.73	29535.7	460.923
60	Advanced NPDR/PDR	OOR <	0.63	788.47	17098.2	OOR >	36499.3	3202000	74819	10.3	4.77	510.96	1669.36	597623	2867.08	99403.7	739.204
61	Advanced NPDR/PDR	OOR <	0.59	355.57	4007.08	OOR >	12143.2	1544500	105589	16.07	5.23	1009.15	120.64	67864.7	318.35	3372.82	195.171
